# Supplementary material for: Relationship between Resting State Heart Rate Variability and Sleep Quality in Older Adults with Mild Cognitive Impairment
Source: Int J Environ Res Public Health. 2021 Dec 17;18(24):13321. doi: 10.3390/ijerph182413321 (PMC8703743; doi:10.3390/ijerph182413321)
Supplement: Supplementary file 1 [file ijerph-18-13321-s001.zip]

Archive with 1 entries (1 files):
- ijerph-1446662-SI.pdf
